# Supplementary material for: PD-L1-Targeting Nanoparticles for the Treatment of Triple-Negative Breast Cancer: A Preclinical Model
Source: Int J Mol Sci. 2025 Apr 2;26(7):3295. doi: 10.3390/ijms26073295 (PMC11989481; doi:10.3390/ijms26073295)
Supplement: Supplementary file 1 [file ijms-26-03295-s001.zip]

Archive with 1 entries (1 files):
- ijms-3529492-supplementary.pdf
